# Supplementary material for: The Effect of Long Chain n-3 Fatty Acid Supplementation on Muscle Strength in Older Adults: A Systematic Review and Meta-Analysis
Source: Nutrients. 2023 Aug 14;15(16):3579. doi: 10.3390/nu15163579 (PMC10458650; doi:10.3390/nu15163579)
Supplement: Supplementary file 1 [file nutrients-15-03579-s001.zip]

Archive with 1 entries (1 files):
- nutrients-2491497-supplementary.pdf
